# Supplementary material for: Phylogenomic mixture models outperform homogeneous and partitioned models
Source: Mol Biol Evol. 2026 Apr 9;43(5):msag090. doi: 10.1093/molbev/msag090 (PMC13197666; doi:10.1093/molbev/msag090)
Supplement: msag090_Supplementary_Data [file msag090_supplementary_data.zip]

Archive with 7 entries (7 files):
- FIGS1.pdf
- FIGS2.pdf
- FIGS3.pdf
- FIGS4.pdf
- FigS5.pdf
- FIGS6.pdf
- SM_mixture_sims_04-01-2026.pdf
